# Supplementary material for: Immune-related potential biomarkers and therapeutic targets in coronary artery disease
Source: Front Cardiovasc Med. 2023 Jan 6;9:1055422. doi: 10.3389/fcvm.2022.1055422 (PMC9853173; doi:10.3389/fcvm.2022.1055422)
Supplement: Supplementary Table 2 — 82 DEGs in GSE20680. [file Table_2.xlsx]

## Sheet: Sheet1
Gene	conMean	treatMean	pvalue	Type
CTSS	8.19476	8.29173	0.0133394	Up
MICA	5.45143	5.63845	0.0236082	Up
MICB	6.62037	6.72687	0.0119462	Up
PSMC1	8.80026	8.86424	0.014432	Up
PSMD10	6.30539	6.33648	0.0298523	Up
S100A9	9.441	9.79788	0.0457237	Up
S100A8	13.4502	13.8387	3.45987e-05	Up
S100A12	10.4056	10.9269	7.32591e-05	Up
MMP12	4.39076	4.39628	0.0282497	Up
S100P	10.639	11.1171	0.0198709	Up
S100A7	4.39243	4.39749	0.0345766	Up
MMP9	11.2491	11.6254	0.0261284	Up
RBP7	7.20302	7.46086	0.00216554	Up
CYBB	7.84515	7.95206	0.0425199	Up
TNFSF10	9.03885	9.21334	0.0157942	Up
TLR8	7.13356	7.28151	0.0481361	Up
APOBEC3H	4.83265	4.94883	0.00371822	Up
MARCO	7.55483	7.91119	0.00614268	Up
HMGB1	8.44851	8.57414	0.0447877	Up
CCL23	4.73066	4.81044	0.0351396	Up
JAK2	6.60635	6.72421	0.00829155	Up
CKLF	7.23582	7.34038	0.0223004	Up
TYMP	8.52107	8.61198	0.0353278	Up
CAT	9.76213	9.95198	0.0135857	Up
CD70	5.52046	5.682	0.0174724	Up
CMTM2	8.42295	8.64021	0.0422984	Up
GMFB	5.35342	5.41193	0.0434153	Up
GMFG	12.6903	12.8485	0.00900056	Up
NRTN	4.49788	4.5197	0.0217954	Up
TNFSF18	4.3748	4.37655	0.0471589	Up
IL1R2	8.08665	8.24767	0.0240127	Up
SORT1	5.8201	5.92435	0.0216711	Up
TYROBP	14.1046	14.2089	0.0186068	Up
SOS2	6.60459	6.71789	0.0392986	Up
CD48	9.55106	9.65955	0.0342024	Up
LGMN	4.66627	4.6082	0.0254076	Down
PSMD2	8.0535	7.9695	0.0459595	Down
RELB	10.4363	10.2758	0.0285603	Down
S100B	5.21246	4.94618	0.0117998	Down
FABP7	4.37836	4.37703	0.0351398	Down
FABP2	4.40591	4.38987	0.0146979	Down
FABP12	4.40198	4.39608	0.0355193	Down
WNT5A	4.38048	4.37951	0.0167637	Down
MAP2K1	8.11035	7.98426	0.0298523	Down
APOH	4.38229	4.38098	0.0427421	Down
SERPINA3	4.47131	4.43599	0.0378682	Down
CCL7	4.39328	4.3804	0.0248414	Down
CD79B	7.22447	7.03183	0.0343915	Down
NFATC1	7.47066	7.36786	0.00728544	Down
IGHA1	6.64487	6.3811	0.00772401	Down
IGHG1	5.65943	5.5269	0.0471597	Down
IGHM	10.1165	9.80846	0.0436398	Down
IGKC	6.49161	6.24566	0.00135701	Down
IGKV1-5	6.40602	6.15777	0.0230775	Down
IGLV6-57	5.26943	5.16362	0.00469667	Down
SEMA3A	4.38525	4.38248	0.022946	Down
SEMA7A	4.62278	4.58715	0.0331152	Down
SLIT1	5.14363	5.07828	0.00505983	Down
SLIT2	4.40276	4.38648	0.0167637	Down
ROBO1	4.40884	4.39704	0.00823853	Down
GALP	4.38317	4.37757	0.0295252	Down
GDF10	4.4875	4.4485	0.025265	Down
IL25	4.4063	4.39635	0.0427421	Down
LEFTY1	4.92041	4.83015	0.0336572	Down
LTBP3	5.83841	5.76713	0.0150563	Down
PTH	4.37596	4.37539	0.0198724	Down
SCGB3A1	5.4824	5.1054	0.0018431	Down
TNFSF15	4.42897	4.41454	0.0414221	Down
ANGPTL3	4.43644	4.39727	0.0440979	Down
AR	4.44417	4.41248	0.00239696	Down
CRIM1	4.4242	4.41649	0.0240128	Down
EPOR	5.96578	5.88394	0.0199884	Down
FGFR3	4.44504	4.42795	0.0229463	Down
IL21R	7.45873	7.36838	0.0452547	Down
MCHR1	4.37624	4.37466	0.0155139	Down
NMBR	4.37779	4.37648	0.0119459	Down
NR1D1	5.58298	5.49638	0.0151468	Down
NR2F1	4.37262	4.37182	0.0336556	Down
PGRMC2	8.48106	8.41339	0.042962	Down
THRA	7.00497	6.87256	0.00598162	Down
TNFRSF13C	5.58213	5.4406	0.015985	Down
TUBB3	6.58516	6.40923	0.00719174	Down
