# Supplementary material for: Immune-related potential biomarkers and therapeutic targets in coronary artery disease
Source: Front Cardiovasc Med. 2023 Jan 6;9:1055422. doi: 10.3389/fcvm.2022.1055422 (PMC9853173; doi:10.3389/fcvm.2022.1055422)
Supplement: Supplementary Table 3 — Marker gene-targeted drugs. [file Table_3.xlsx]

## Sheet: 64 drugs
Gene	Drug	Interaction
FGFR3	FP-1039
FGFR3	CISPLATIN
FGFR3	AEE-788
FGFR3	ENMD-981693	inhibitor
FGFR3	ENMD-2076	inhibitor
FGFR3	NINTEDANIB ESYLATE	inhibitor
FGFR3	XL-999	inhibitor
FGFR3	AZD-4547	inhibitor
FGFR3	ROGARATINIB	inhibitor
FGFR3	DOVITINIB	inhibitor
FGFR3	ORANTINIB	inhibitor
FGFR3	NINTEDANIB	inhibitor
FGFR3	INFIGRATINIB	inhibitor
FGFR3	PONATINIB	inhibitor
FGFR3	DERAZANTINIB	inhibitor
FGFR3	MASITINIB	inhibitor
FGFR3	PAZOPANIB HYDROCHLORIDE	inhibitor
FGFR3	BRIVANIB	inhibitor
FGFR3	DEBIO-1347	inhibitor
FGFR3	XL-228	inhibitor
FGFR3	HESPERADIN	inhibitor
FGFR3	MK-2461	inhibitor
FGFR3	RABEPRAZOLE SODIUM	inhibitor
FGFR3	PEMIGATINIB	inhibitor
FGFR3	BRIVANIB ALANINATE	inhibitor
FGFR3	FUTIBATINIB	inhibitor
FGFR3	ERDAFITINIB	inhibitor
FGFR3	LY-2874455	inhibitor
FGFR3	PAZOPANIB	inhibitor
FGFR3	CP-459632	inhibitor
MAP2K1	DABRAFENIB
MAP2K1	DASATINIB
MAP2K1	RG-1530
MAP2K1	PLX-4720
MAP2K1	CETUXIMAB
MAP2K1	SOTRASTAURIN
MAP2K1	ALPELISIB
MAP2K1	CHEMBL1956073
MAP2K1	SELUMETINIB	allosteric modulator|inhibitor
MAP2K1	REFAMETINIB	allosteric modulator|inhibitor
MAP2K1	PIMASERTIB	inhibitor
MAP2K1	BALAMAPIMOD	inhibitor
MAP2K1	TRAMETINIB DIMETHYL SULFOXIDE	inhibitor
MAP2K1	PIMASERTIB HYDROCHLORIDE	inhibitor
MAP2K1	RO-4987655	inhibitor
MAP2K1	RG-7304	inhibitor
MAP2K1	E-6201	inhibitor
MAP2K1	PD-0325901	inhibitor
MAP2K1	RG-7167	inhibitor
MAP2K1	RG-7420	inhibitor
MAP2K1	COBIMETINIB FUMARATE	inhibitor
MAP2K1	AS-703988	inhibitor
MAP2K1	WX-554	inhibitor
MAP2K1	MEKINIST	inhibitor
MAP2K1	AZD-8330	inhibitor
MAP2K1	COBIMETINIB	inhibitor|allosteric modulator
MAP2K1	CI-1040	inhibitor|allosteric modulator
MAP2K1	BINIMETINIB	inhibitor|allosteric modulator
MAP2K1	TAK-733	inhibitor|allosteric modulator
MAP2K1	TRAMETINIB	inhibitor|antagonist
MICB	RIBAVIRIN
S100A8	METHOTREXATE
SLIT1	ETOPOSIDE
SLIT1	HYDROCHLOROTHIAZIDE
